# Supplementary material for: A long-term perspective on Neanderthal environment and subsistence: Insights from the dental microwear texture analysis of hunted ungulates at Combe-Grenal (Dordogne, France)
Source: PLoS One. 2023 Jan 18;18(1):e0278395. doi: 10.1371/journal.pone.0278395 (PMC9847971; doi:10.1371/journal.pone.0278395)
Supplement: S1 Appendix — Ref: reference for each specimen; c: layer; lm: lower molar; dex: right; sin: left; bd: bucco-distal facet; bm: bucco-mesial facet. (XLSX) [file pone.0278395.s001.xlsx]

## Sheet: Annex1
Locality	Specie	ref	Temporality			Dental material				DMTA SSFA
			Level (Bordes)	Blocs	Period	Tooth	Side	Cusp	Facet	Asfc	epLsar (10-3)	Smc	HAsfc 9	HAsfc 36	HAsfc 81
Combe-Grenal	Bos/Bison	21	c4	A	Post-Quina	lm	dex	1	bd	3.99135	1.58422	2.47904	0.634203	0.728842	0.958841
Combe-Grenal	Bos/Bison	9	c6	A	Post-Quina	lm3	sin	1	bd	1.50863	8.64997	1.0084	0.286588	0.335511	0.446169
Combe-Grenal	Bos/Bison	7	c9	A	Post-Quina	lm	dex	1	bd	1.26611	6.87749	1.83682	0.170384	0.219714	0.341153
Combe-Grenal	Bos/Bison	109	c10	A	Post-Quina	lm	dex	1	bd	1.42657	3.68552	1.83682	0.290239	0.585364	0.7515
Combe-Grenal	Bos/Bison	111	c10	A	Post-Quina	lm	dex	1	bd	1.90521	6.44431	1.83682	0.713875	0.762865	0.953385
Combe-Grenal	Bos/Bison	112	c10	A	Post-Quina	lm3	dex	1	bd	3.6239	0.99643	1.36097	0.14986	0.451444	0.4519
Combe-Grenal	Bos/Bison	113	c10	A	Post-Quina	lm3	sin	1	bd	1.28432	5.48674	1.83682	0.257963	0.375369	0.484059
Combe-Grenal	Bos/Bison	39	c10	A	Post-Quina	lm	dex	1	bd	2.67523	5.47675	1.0084	0.475667	0.558288	0.759375
Combe-Grenal	Bos/Bison	40	c10	A	Post-Quina	lm	dex	1	bd	2.03221	0.914036	1.83682	0.440186	0.624065	0.756638
Combe-Grenal	Bos/Bison	43	c11	B	Post-Quina	lm	sin	1	bd	1.15765	4.00349	1.0084	0.262534	0.569134	0.731068
Combe-Grenal	Bos/Bison	45	c11	B	Post-Quina	lm	dex	1	bd	1.65925	2.32412	1.36097	0.246594	0.353925	0.458891
Combe-Grenal	Bos/Bison	46	c11	B	Post-Quina	lm	sin	1	bd	2.21793	3.37787	1.0084	0.0861674	0.294264	0.391372
Combe-Grenal	Bos/Bison	47	c11	B	Post-Quina	lm	sin	1	bd	2.90885	5.6633	1.83682	0.234423	0.38436	0.583261
Combe-Grenal	Bos/Bison	48	c11	B	Post-Quina	lm3	sin	1	bd	1.1737	7.91704	1.36097	0.243477	0.474004	0.495637
Combe-Grenal	Bos/Bison	49	c11	B	Post-Quina	lm3	sin	1	bd	1.13986	7.38787	4.51564	0.206836	0.45126	0.702413
Combe-Grenal	Bos/Bison	51	c11	B	Post-Quina	lm	sin	1	bd	2.51514	2.66685	1.36097	0.376996	0.606161	0.726081
Combe-Grenal	Bos/Bison	52	c11	B	Post-Quina	lm	sin	1	bd	2.39538	4.23281	0.74716	0.23616	0.379511	0.462973
Combe-Grenal	Bos/Bison	53	c11	B	Post-Quina	lm	sin	1	bd	2.14009	1.24338	1.36097	0.323956	0.4989	0.633011
Combe-Grenal	Bos/Bison	55	c11	B	Post-Quina	lm	dex	1	bd	1.21338	3.40703	1.83682	0.218534	0.380563	0.529361
Combe-Grenal	Bos/Bison	57	c11	B	Post-Quina	lm3	dex	1	bd	2.66966	8.48488	1.36097	0.0925654	0.264865	0.346618
Combe-Grenal	Bos/Bison	59	c11	B	Post-Quina	lm3	dex	1	bd	2.34999	7.45663	1.0084	0.374768	0.362405	0.505599
Combe-Grenal	Bos/Bison	60	c11	B	Post-Quina	lm	dex	1	bd	2.23701	5.65456	1.36097	0.318567	0.384901	0.415895
Combe-Grenal	Bos/Bison	62	c11	B	Post-Quina	lm	dex	1	bd	2.85132	3.16297	1.83682	0.180019	0.402052	0.547785
Combe-Grenal	Bos/Bison	63	c11	B	Post-Quina	lm	dex	1	bd	2.11114	3.83384	3.34581	0.755358	0.904489	1.12244
Combe-Grenal	Bos/Bison	64	c11	B	Post-Quina	lm	dex	1	bd	1.61971	4.30906	1.0084	0.399578	0.577144	0.761606
Combe-Grenal	Bos/Bison	102	c12	B	Post-Quina	lm3	sin	1	bd	1.33543	8.05989	1.83682	0.193422	0.388784	0.527312
Combe-Grenal	Bos/Bison	103	c12	B	Post-Quina	lm	sin	1	bd	0.995658	4.05394	1.36097	0.232727	0.538192	0.848853
Combe-Grenal	Bos/Bison	23	c14	B	Post-Quina	lm3	dex	1	bd	2.29131	6.828	1.36097	0.294961	0.3088	0.469965
Combe-Grenal	Bos/Bison	24	c14	B	Post-Quina	lm1	dex	1	bd	1.54069	7.59642	0.74716	0.370815	0.476889	0.658311
Combe-Grenal	Bos/Bison	25	c14	B	Post-Quina	lm	dex	1	bd	3.60953	6.27596	1.36097	0.223382	0.355795	0.49376
Combe-Grenal	Bos/Bison	27	c14	B	Post-Quina	lm	dex	1	bd	1.86614	9.17618	1.36097	0.176269	0.378073	0.523732
Combe-Grenal	Bos/Bison	29	c14	B	Post-Quina	lm	dex	1	bd	3.45262	2.3405	1.36097	0.334949	0.568918	0.627283
Combe-Grenal	Bos/Bison	30	c14	B	Post-Quina	lm3	dex	1	bd	2.1971	8.42954	1.0084	0.35083	0.406216	0.513011
Combe-Grenal	Bos/Bison	22	c15	B	Post-Quina	lm3	sin	1	bd	2.39635	8.42427	6.09449	0.185355	0.418089	0.476945
Combe-Grenal	Bos/Bison	78	c20	E	Quina	lm	dex	1	bd	0.916037	8.42953	3.34581	0.162212	0.383964	0.507611
Combe-Grenal	Bos/Bison	75	c21	F	Quina	lm	sin	1	bd	1.4162	3.20336	1.36097	0.221535	0.454111	0.620374
Combe-Grenal	Bos/Bison	76	c21	F	Quina	lm2	dex	1	bd	6.71501	4.89549	1.83682	0.445922	0.532662	0.872572
Combe-Grenal	Bos/Bison	3	c22	F	Quina	ldp4	sin	1	bd	1.79915	0.786057	2.47904	0.339023	0.502429	0.631681
Combe-Grenal	Bos/Bison	17	c24	F	Quina	lm	sin	1	bd	1.26769	7.46883	49.7119	0.920657	1.14603	1.62075
Combe-Grenal	Bos/Bison	36	c29	G	Ante-Quina	lm2	dex	1	bd	7.90819	6.80048	0.5536	0.559807	0.613238	0.639524
Combe-Grenal	Bos/Bison	94	c29	G	Ante-Quina	lm3	sin	1	bd	2.77211	0.426754	1.36097	0.14845	0.389914	0.438877
Combe-Grenal	Bos/Bison	96	c29	G	Ante-Quina	lm	sin	1	bd	5.53786	3.44987	2.47904	0.212042	0.386156	0.474203
Combe-Grenal	Bos/Bison	4	c30	G	Ante-Quina	lm	dex	1	bd	1.2287	7.31221	1.36097	0.260797	0.353032	0.485204
Combe-Grenal	Bos/Bison	70	c30	G	Ante-Quina	lm3	sin	2	bd	3.01915	3.2985	1.36097	0.259581	0.502836	0.657286
Combe-Grenal	Bos/Bison	72	c30	G	Ante-Quina	lm3	dex	1	bd	1.94911	5.39177	1.83682	0.171632	0.386134	0.435615
Combe-Grenal	Bos/Bison	73	c30	G	Ante-Quina	lm	dex	1	bd	1.98692	5.2787	0.410184	0.153092	0.297263	0.416057
Combe-Grenal	Bos/Bison	13	c32	G	Ante-Quina	lm1	dex	1	bd	1.07762	4.61046	1.0084	0.255184	0.649152	0.852971
Combe-Grenal	Bos/Bison	34	c32	G	Ante-Quina	lm3	dex	1	bd	3.34707	3.8084	0.303921	0.202211	0.318904	0.369418
Combe-Grenal	Bos/Bison	69	c32	G	Ante-Quina	lm	dex	1	bd	1.95211	1.28567	3.34581	0.458654	0.590184	0.821314
Combe-Grenal	Bos/Bison	31	c35	I	Ante-Quina	lm2	dex	1	bd	2.11828	6.2216	1.36097	0.396481	0.468833	0.562698
Combe-Grenal	Cervus elaphus	57	c4	A	Post-Quina	lm	sin	1	bd	0.981856	7.81063	6.09449	0.398241	0.433216	0.556066
Combe-Grenal	Cervus elaphus	58	c4	A	Post-Quina	lm	sin	1	bd	1.29181	8.10444	1.83682	0.27524	0.545897	0.835088
Combe-Grenal	Cervus elaphus	50	c6	A	Post-Quina	lm3	dex	1	bd	2.4237	5.76734	49.7119	0.228773	0.372932	0.730968
Combe-Grenal	Cervus elaphus	51	c6	A	Post-Quina	lm	sin	1	bd	1.01959	7.43076	1.36097	0.254624	0.32274	0.412939
Combe-Grenal	Cervus elaphus	52	c6	A	Post-Quina	lm	dex	1	bd	1.14633	5.75297	1.36097	0.190553	0.286139	0.358301
Combe-Grenal	Cervus elaphus	53	c6	A	Post-Quina	lm	dex	1	bd	0.947123	9.36867	1.83682	0.448877	0.555472	0.752794
Combe-Grenal	Cervus elaphus	54	c6	A	Post-Quina	lm	dex	1	bd	0.458785	4.38733	1.0084	0.370301	0.620059	0.811388
Combe-Grenal	Cervus elaphus	40	c7	A	Post-Quina	lm2	dex	1	bd	1.59979	7.87718	27.2914	0.367673	0.545394	0.746173
Combe-Grenal	Cervus elaphus	41	c7	A	Post-Quina	lm3	dex	1	bd	2.92909	6.19846	1.0084	0.519902	0.536934	0.695888
Combe-Grenal	Cervus elaphus	42	c7	A	Post-Quina	lm2	dex	1	bd	3.09807	4.50635	1.36097	0.265978	0.469515	0.625967
Combe-Grenal	Cervus elaphus	44	c7	A	Post-Quina	lm2	dex	1	bd	3.41381	8.19354	222.612	0.5612	0.657947	0.871878
Combe-Grenal	Cervus elaphus	32	c8	A	Post-Quina	lm2	dex	1	bd	1.02575	5.04383	1.36097	0.310745	0.550174	0.763818
Combe-Grenal	Cervus elaphus	24	c9	A	Post-Quina	lm3	dex	1	bd	2.75949	0.62419	1.36097	0.427137	0.466505	0.83184
Combe-Grenal	Cervus elaphus	25	c9	A	Post-Quina	lm	dex	1	bd	1.85875	4.37194	1.83682	0.293726	0.424629	0.559163
Combe-Grenal	Cervus elaphus	26	c9	A	Post-Quina	lm2	dex	1	bd	0.822432	8.83817	222.612	0.284958	0.498547	0.641588
Combe-Grenal	Cervus elaphus	19	c11	B	Post-Quina	lm2	dex	1	bd	1.06279	5.1821	1.83682	0.157171	0.340482	0.417523
Combe-Grenal	Cervus elaphus	20	c11	B	Post-Quina	lm1	dex	1	bd	4.32458	5.31537	1.0084	0.331398	0.340402	0.475326
Combe-Grenal	Cervus elaphus	15	c12	B	Post-Quina	lm2	dex	1	bd	1.89098	7.35342	1.83682	0.211054	0.439141	0.597059
Combe-Grenal	Cervus elaphus	17	c12	B	Post-Quina	lm1	dex	1	bd	1.853	8.38394	2.47904	0.522444	0.624699	0.759403
Combe-Grenal	Cervus elaphus	7	c13	B	Post-Quina	lm2	sin	1	bd	1.14482	6.47584	1.83682	0.223234	0.390665	0.511889
Combe-Grenal	Cervus elaphus	9	c13	B	Post-Quina	lm	sin	1	bd	2.1925	2.08071	1.83682	0.275436	0.632927	0.718509
Combe-Grenal	Cervus elaphus	10	c13	B	Post-Quina	lm	sin	1	bd	1.73901	6.16581	1.36097	0.28173	0.413403	0.532482
Combe-Grenal	Cervus elaphus	153	c14	B	Post-Quina	lm2	sin	1	bd	2.3474	1.58015	1.36097	0.536677	0.83053	0.987128
Combe-Grenal	Cervus elaphus	154	c14	B	Post-Quina	lm	sin			1.58042	8.11948	1.0084	0.481745	0.655067	0.908213
Combe-Grenal	Cervus elaphus	155	c14	B	Post-Quina	lm	sin	1	bd	1.74698	5.55398	0.410184	0.393161	0.475604	0.515162
Combe-Grenal	Cervus elaphus	156	c14	B	Post-Quina	lm	dex	1	bd	1.28805	1.85701	0.74716	0.527725	0.57422	0.709319
Combe-Grenal	Cervus elaphus	157	c14	B	Post-Quina	lm2	sin	1	bd	3.59422	3.53392	1.36097	0.397638	0.621942	0.728541
Combe-Grenal	Cervus elaphus	118	c17	D	Quina	lm1	dex	1	bd	2.17099	2.21882	1.0084	0.330697	0.563783	0.693424
Combe-Grenal	Cervus elaphus	119	c17	D	Quina	lm				1.99351	2.46938	1.83682	0.255722	0.325877	0.419245
Combe-Grenal	Cervus elaphus	120	c17	D	Quina	lm	sin	1	bd	1.82623	3.92811	1.0084	0.455347	0.563384	0.67449
Combe-Grenal	Cervus elaphus	121	c17	D	Quina	lm3	dex	1	bd	4.14417	5.88273	0.303921	0.69023	0.646284	0.764409
Combe-Grenal	Cervus elaphus	85	c19	D	Quina	lm1	sin	1	bd	1.29996	6.11664	1.36097	0.455568	0.63889	0.756369
Combe-Grenal	Cervus elaphus	102	c20	E	Quina	lm	dex	1	bd	1.37598	7.67708	1.83682	0.14138	0.329428	0.442514
Combe-Grenal	Cervus elaphus	103	c20	E	Quina	lm3	dex	1	bd	0.871366	7.704	1.36097	0.554913	0.64585	0.838369
Combe-Grenal	Cervus elaphus	104	c20	E	Quina	lm	dex	1	bd	1.14392	2.47227	49.7119	0.220687	0.363278	0.477387
Combe-Grenal	Cervus elaphus	105	c20	E	Quina	lm3	dex	1	bd	2.68857	2.0671	0.74716	0.470567	0.596929	0.623426
Combe-Grenal	Cervus elaphus	106	c20	E	Quina	lm	sin	1	bd	3.11785	3.26441	1.36097	0.0810735	0.308866	0.414704
Combe-Grenal	Cervus elaphus	74	c21	F	Quina	lm2	sin	1	bd	0.825	4.61486	67.0931	0.454387	0.485967	0.673938
Combe-Grenal	Cervus elaphus	77	c21	F	Quina	lm3	sin	1	bd	1.34197	4.49574	36.8335	1.18984	1.38805	1.50634
Combe-Grenal	Cervus elaphus	78	c21	F	Quina	lm	dex	1	bd	1.00312	5.68215	14.9827	0.367388	0.574655	0.80477
Combe-Grenal	Cervus elaphus	79	c21	F	Quina	lm	sin	1	bd	1.90058	6.46543	1.83682	0.237488	0.420928	0.479223
Combe-Grenal	Cervus elaphus	80	c21	F	Quina	lm	dex	1	bd	1.1227	8.33754	8.22535	0.891728	0.986727	1.20653
Combe-Grenal	Cervus elaphus	81	c21	F	Quina	lm	sin	1	bd	1.44816	3.98447	49.7119	0.231853	0.461564	0.745339
Combe-Grenal	Cervus elaphus	82	c21	F	Quina	lm	dex	1	bd	0.588483	6.81302	1.36097	0.397327	0.424616	0.485657
Combe-Grenal	Cervus elaphus	84	c21	F	Quina	lm	sin	1	bd	2.97068	3.04262	1.36097	0.240654	0.34199	0.42033
Combe-Grenal	Cervus elaphus	385	c22	F	Quina	lm	sin	1	bd	0.835118	4.86831	1.36097	0.31419	0.454797	0.591466
Combe-Grenal	Cervus elaphus	386	c22	F	Quina	lm	dex	1	bm	2.15425	4.1775	1.36097	0.619732	0.636347	0.958665
Combe-Grenal	Cervus elaphus	387	c22	F	Quina	lm2	sin	1	bp	1.84784	4.75003	90.5515	0.450295	0.718023	0.969861
Combe-Grenal	Cervus elaphus	388	c22	F	Quina	lm2	sin	1	bd	1.24034	6.54785	1.36097	0.228533	0.385922	0.522486
Combe-Grenal	Cervus elaphus	389	c22	F	Quina	lm1	sin	1	bp	1.09191	7.3114	1.36097	0.398807	0.529703	0.550609
Combe-Grenal	Cervus elaphus	1025	c22	F	Quina	lm2	dex	1	bd	1.03845	5.35423	36.8335	0.206595	0.307987	0.458917
Combe-Grenal	Cervus elaphus	374	c23	F	Quina	lm2	sin	1	bd	1.6112	8.33609	1.36097	0.102171	0.414314	0.421135
Combe-Grenal	Cervus elaphus	376	c23	F	Quina	lm	sin	1	bd	1.45774	2.66326	1.0084	0.307233	0.429867	0.575757
Combe-Grenal	Cervus elaphus	377	c23	F	Quina	lm	sin	1	bd	1.46503	9.08546	1.0084	0.685049	0.54509	0.645075
Combe-Grenal	Cervus elaphus	378	c23	F	Quina	lm	sin	1	bd	1.22813	1.97438	2.47904	0.29274	0.489578	0.759949
Combe-Grenal	Cervus elaphus	380	c23	F	Quina	lm	dex	1	bd	1.01601	3.45531	67.0931	0.351078	0.535293	0.727863
Combe-Grenal	Cervus elaphus	381	c23	F	Quina	lm	sin	1	bd	1.18354	6.22966	1.0084	0.259955	0.410596	0.557413
Combe-Grenal	Cervus elaphus	382	c23	F	Quina	lm	sin	1	bd	3.04169	2.51196	1.0084	0.309031	0.439111	0.521017
Combe-Grenal	Cervus elaphus	383	c23	F	Quina	lm	dex	1	bd	0.590133	4.80656	1.0084	0.362878	0.489636	0.803112
Combe-Grenal	Cervus elaphus	474	c24	F	Quina	lm2	dex	1	bd	1.08573	2.42664	2.47904	0.567974	0.804176	1.09259
Combe-Grenal	Cervus elaphus	476	c24	F	Quina	lm	sin	1	bd	1.55776	7.62795	1.83682	0.51867	0.726439	0.974025
Combe-Grenal	Cervus elaphus	478	c24	F	Quina	lm	dex	1	bd	0.272116	5.23209	49.7119	1.6792	1.43156	1.36356
Combe-Grenal	Cervus elaphus	428	c25	F	Quina	lm1	dex	1	bd	1.01985	7.15486	49.7119	0.534944	0.542892	0.930196
Combe-Grenal	Cervus elaphus	429	c25	F	Quina	lm2	dex	1	bd	0.988919	6.45228	6.09449	0.316057	0.521907	0.747532
Combe-Grenal	Cervus elaphus	431	c25	F	Quina	lm2	dex	1	bm	0.411621	6.41159	90.5515	1.45668	2.97467	3.49428
Combe-Grenal	Cervus elaphus	432	c25	F	Quina	lm2	dex	1	bd	0.435512	8.33971	122.212	0.2376	0.952965	1.51749
Combe-Grenal	Cervus elaphus	433	c25	F	Quina	lm	dex	1	bd	0.41704	1.80415	6.09449	0.254507	0.457453	0.573166
Combe-Grenal	Cervus elaphus	434	c25	F	Quina	lm2	dex	1	bd	0.929665	8.17338	67.0931	0.834745	0.86465	1.55251
Combe-Grenal	Cervus elaphus	435	c25	F	Quina	lm3	dex	1	bd	1.38814	3.89825	6.09449	0.321985	0.459748	0.67736
Combe-Grenal	Cervus elaphus	436	c25	F	Quina	lm2	dex	1	bd	2.31973	5.14197	1.36097	0.271849	0.462152	0.538656
Combe-Grenal	Cervus elaphus	437	c25	F	Quina	lm	dex	1	bd	0.491796	8.97228	222.612	0.14707	0.421143	0.746126
Combe-Grenal	Cervus elaphus	440	c25	F	Quina	lm2	dex	1	bd	0.709143	2.37341	1.36097	0.330859	0.662397	0.586742
Combe-Grenal	Cervus elaphus	441	c25	F	Quina	lm	dex	1	bd	0.88856	8.55625	222.612	0.640361	0.794335	0.980125
Combe-Grenal	Cervus elaphus	461	c26	F	Quina	lm2	sin	1	bd	2.25645	3.38091	1.83682	0.373491	0.723135	0.792027
Combe-Grenal	Cervus elaphus	349	c27	G	Ante-Quina	lm			bd	3.14053	2.89433	0.74716	0.730163	0.848241	0.897124
Combe-Grenal	Cervus elaphus	351	c27	G	Ante-Quina	lm3	sin	1	bd	2.96506	2.95751	0.410184	0.347154	0.548542	0.715767
Combe-Grenal	Cervus elaphus	354	c27	G	Ante-Quina	lm2	sin	1	bd	2.04714	3.28257	1.0084	0.196629	0.298233	0.410085
Combe-Grenal	Cervus elaphus	356	c27	G	Ante-Quina	lm3	sin	1	bd	1.70483	6.81517	1.0084	0.183341	0.448569	0.558082
Combe-Grenal	Cervus elaphus	342	c28	G	Ante-Quina	lm1	sin	2	bd	1.419	6.34629	1.36097	0.589131	0.587915	0.744005
Combe-Grenal	Cervus elaphus	564	c29	G	Ante-Quina	lm3	sin	1	bd	1.14886	7.1223	1.0084	0.323185	0.581089	0.688267
Combe-Grenal	Cervus elaphus	565	c29	G	Ante-Quina	lm2	sin	1	bd	1.19353	7.29849	6.09449	0.217918	0.377102	0.420867
Combe-Grenal	Cervus elaphus	566	c29	G	Ante-Quina	lm2	sin	1	bd	0.808078	7.58568	122.212	0.324145	0.571727	0.704298
Combe-Grenal	Cervus elaphus	567	c29	G	Ante-Quina	lm3	sin	1	bd	0.804221	7.39085	36.8335	0.175989	0.291707	0.447489
Combe-Grenal	Cervus elaphus	568	c29	G	Ante-Quina	lm	dex	1	bd	1.45212	6.06911	4.51564	0.456428	0.630497	0.807529
Combe-Grenal	Cervus elaphus	569	c29	G	Ante-Quina	lm2	dex	1	bd	1.87141	7.57614	1.36097	0.261323	0.442204	0.619148
Combe-Grenal	Cervus elaphus	570	c29	G	Ante-Quina	lm3	dex	1	bd	1.34525	1.15199	1.83682	0.301283	0.581773	0.74608
Combe-Grenal	Cervus elaphus	571	c29	G	Ante-Quina	lm	dex	1	bd	2.21139	0.658011	8.22535	0.278951	0.669388	0.702027
Combe-Grenal	Cervus elaphus	573	c29	G	Ante-Quina	lm2	dex	1	bd	0.870697	4.20498	3.34581	0.313142	0.446595	0.552282
Combe-Grenal	Cervus elaphus	574	c29	G	Ante-Quina	lm2	dex	1	bd	2.98175	0.860599	4.51564	0.724129	0.786912	1.04402
Combe-Grenal	Cervus elaphus	575	c29	G	Ante-Quina	lm	dex	1	bd	2.63361	5.50099	0.5536	0.435203	0.431703	0.712163
Combe-Grenal	Cervus elaphus	585	c30	G	Ante-Quina	lm2	dex	1	bd	2.5177	2.26722	2.47904	0.315065	0.551161	0.606607
Combe-Grenal	Cervus elaphus	324	c32	G	Ante-Quina	lm2	sin	1	bd	1.10273	6.0194	122.212	0.877104	2.09513	1.27926
Combe-Grenal	Cervus elaphus	325	c32	G	Ante-Quina	lm3	sin	1	bd	0.579372	2.43496	1.0084	0.42202	0.637976	0.847978
Combe-Grenal	Cervus elaphus	540	c33	H	Ante-Quina	lm2	dex	1	bd	2.72676	8.91372	1.36097	0.460614	0.62935	0.705155
Combe-Grenal	Cervus elaphus	544	c33	H	Ante-Quina	lm2	dex	2	bd	1.24362	7.98996	1.0084	0.418012	0.681948	0.708545
Combe-Grenal	Cervus elaphus	521	c35	I	Ante-Quina	lm3	sin	1	bd	0.515828	4.77408	0.74716	0.246402	0.427521	0.540395
Combe-Grenal	Cervus elaphus	522	c35	I	Ante-Quina	lm3	sin	1	bd	2.13506	6.82123	0.410184	0.369101	0.575496	0.747075
Combe-Grenal	Cervus elaphus	523	c35	I	Ante-Quina	lm3	sin	1	bd	2.42437	5.32618	1.36097	0.444549	0.653191	0.838344
Combe-Grenal	Cervus elaphus	526	c35	I	Ante-Quina	lm3	sin	1	bd	2.53619	4.4337	1.0084	0.34114	0.697021	0.846521
Combe-Grenal	Cervus elaphus	527	c35	I	Ante-Quina	lm3	sin	1	bd	1.27295	3.84371	1.0084	0.308162	0.476718	0.532706
Combe-Grenal	Cervus elaphus	528	c35	I	Ante-Quina	lm3	sin	1	bd	1.63642	4.58781	3.34581	0.4204	0.421217	0.638439
Combe-Grenal	Cervus elaphus	529	c35	I	Ante-Quina	lm2	sin	1	bM	0.875976	6.32629	1.83682	0.325929	0.499071	0.737332
Combe-Grenal	Cervus elaphus	530	c35	I	Ante-Quina	lm2	sin	1	bd	0.809076	5.62204	1.36097	0.268799	0.406725	0.3975
Combe-Grenal	Cervus elaphus	545	c36	I	Ante-Quina	lm	sin	1	bd	1.22115	5.62287	1.36097	0.147943	0.338852	0.442869
Combe-Grenal	Cervus elaphus	546	c36	I	Ante-Quina	lm	dex	1	bd	1.84298	6.02751	1.36097	0.380643	0.544418	0.791519
Combe-Grenal	Cervus elaphus	547	c36	I	Ante-Quina	lm3	sin	1	bd	1.63758	8.2062	67.0931	0.27085	0.557289	0.796946
Combe-Grenal	Cervus elaphus	548	c36	I	Ante-Quina	lm	sin	1	bd	0.915513	4.66894	1.36097	0.448623	0.50665	0.616164
Combe-Grenal	Cervus elaphus	550	c36	I	Ante-Quina	lm	sin	1	bd	2.26	5.47115	1.83682	0.248621	0.593048	0.793401
Combe-Grenal	Cervus elaphus	551	c36	I	Ante-Quina	lm	sin	1	bd	2.10788	3.0158	2.47904	0.410201	0.573827	0.634629
Combe-Grenal	Cervus elaphus	552	c36	I	Ante-Quina	lm	dex	1	bd	1.69755	5.79827	1.83682	0.434081	0.461983	0.639085
Combe-Grenal	Cervus elaphus	553	c36	I	Ante-Quina	lm2	sin	1	bd	3.20678	4.50878	1.83682	0.249705	0.327858	0.478841
Combe-Grenal	Cervus elaphus	554	c36	I	Ante-Quina	lm1	dex	1	bd	0.775307	3.4866	27.2914	0.26701	0.410271	0.625473
Combe-Grenal	Cervus elaphus	555	c36	I	Ante-Quina	lm2	sin	1	bd	1.05652	10.6066	67.0931	0.301919	0.505712	0.626611
Combe-Grenal	Cervus elaphus	556	c36	I	Ante-Quina	lm2	dex	2	bd	1.39066	3.5852	1.36097	0.3309	0.424432	0.622746
Combe-Grenal	Cervus elaphus	557	c36	I	Ante-Quina	lm2	sin	1	bd	1.57737	6.06511	1.0084	0.436442	0.520564	0.674069
Combe-Grenal	Cervus elaphus	558	c36	I	Ante-Quina	lm2	sin	1	bd	0.947975	8.14145	3.34581	0.347989	0.592024	0.733613
Combe-Grenal	Rangifer tarandus	56	c4	A	Post-Quina	lm	dex	1	bd	1.36083	5.45599	0.74716	0.362739	0.616921	0.735316
Combe-Grenal	Rangifer tarandus	45	c6	A	Post-Quina	lm2	dex	1	bd	0.610997	7.58575	67.0931	0.343089	0.414568	0.567171
Combe-Grenal	Rangifer tarandus	46	c6	A	Post-Quina	lm3	sin	1	bd	2.73261	4.32814	67.0931	0.435102	0.81767	1.02439
Combe-Grenal	Rangifer tarandus	47	c6	A	Post-Quina	lm3	dex	1	bd	2.9878	2.56214	4.51564	0.366166	0.543639	0.673854
Combe-Grenal	Rangifer tarandus	32	c7	A	Post-Quina	lm2	sin	1	bd	1.18908	7.30374	0.410184	0.106391	0.292202	0.380052
Combe-Grenal	Rangifer tarandus	33	c7	A	Post-Quina	lm3	sin	1	bd	2.29082	6.78951	67.0931	0.282253	0.498591	0.584471
Combe-Grenal	Rangifer tarandus	34	c7	A	Post-Quina	lm2	dex	1	bd	1.71907	8.02444	67.0931	0.247052	0.607499	0.920947
Combe-Grenal	Rangifer tarandus	36	c7	A	Post-Quina	lm2	sin	1	bd	1.35736	6.82407	36.8335	0.221562	0.529865	0.600165
Combe-Grenal	Rangifer tarandus	37	c7	A	Post-Quina	lm2	dex	1	bd	5.15805	2.04102	1.83682	0.266792	0.432702	0.661915
Combe-Grenal	Rangifer tarandus	38	c7	A	Post-Quina	lm2	dex	1	bd	5.93823	3.32065	1.36097	0.740069	0.877602	1.16868
Combe-Grenal	Rangifer tarandus	39	c7	A	Post-Quina	lm2	dex	1	bd	2.84495	1.78204	3.34581	0.220621	0.316077	0.451669
Combe-Grenal	Rangifer tarandus	no_nb	c7	A	Post-Quina	lm2	sin	1	bd	3.47342	5.44396	1.0084	0.278596	0.424914	0.523402
Combe-Grenal	Rangifer tarandus	29	c8	A	Post-Quina	lm2	dex	1	bd	2.0571	9.84373	164.942	0.483056	0.796298	0.872509
Combe-Grenal	Rangifer tarandus	30	c8	A	Post-Quina	lm3	sin	2	bd	1.45718	2.2241	2.47904	0.2501	0.369449	0.625046
Combe-Grenal	Rangifer tarandus	31	c8	A	Post-Quina	lm3	dex	2	bd	1.5227	6.1072	3.34581	0.143328	0.297041	0.393827
Combe-Grenal	Rangifer tarandus	21	c11	B	Post-Quina	lm	dex	1	bd	1.79147	6.15616	3.34581	0.392108	0.481951	0.60231
Combe-Grenal	Rangifer tarandus	22	c11	B	Post-Quina	lm2	dex	1	bd	1.91326	5.52425	1.0084	0.267511	0.500173	0.585018
Combe-Grenal	Rangifer tarandus	23	c11	B	Post-Quina	lm2	dex	1	bd	1.70894	5.62081	1.83682	0.130303	0.418983	0.522893
Combe-Grenal	Rangifer tarandus	11	c12	B	Post-Quina	lm3	sin	1	bd	2.77197	4.62149	2.47904	0.205912	0.401631	0.520603
Combe-Grenal	Rangifer tarandus	12	c12	B	Post-Quina	lm3	dex	1	bd	2.16476	10.4025	164.942	0.554227	1.00518	1.33636
Combe-Grenal	Rangifer tarandus	13	c12	B	Post-Quina	lm1	dex	1	bd	2.37349	7.55245	0.74716	0.24658	0.458886	0.512369
Combe-Grenal	Rangifer tarandus	14	c12	B	Post-Quina	lm	sin	1	bd	4.38854	1.61281	1.0084	0.226913	0.392216	0.490954
Combe-Grenal	Rangifer tarandus	1	c13	B	Post-Quina	lm2	sin	1	bd	2.49321	3.0485	0.74716	0.496353	0.620116	0.826354
Combe-Grenal	Rangifer tarandus	2	c13	B	Post-Quina	lm2	sin	1	bd	2.03694	4.94424	2.47904	0.27018	0.420912	0.545505
Combe-Grenal	Rangifer tarandus	3	c13	B	Post-Quina	lm2	sin	1	bd	1.10111	5.49154	11.1013	0.288367	0.607689	0.8062
Combe-Grenal	Rangifer tarandus	4	c13	B	Post-Quina	lm2	dex	1	bd	1.98167	2.01592	1.36097	0.2207	0.363445	0.539836
Combe-Grenal	Rangifer tarandus	132	c14	B	Post-Quina	lm3	SIN	1	bd	4.53741	2.34343	1.83682	0.549923	0.918552	1.17005
Combe-Grenal	Rangifer tarandus	133	c14	B	Post-Quina	lm2	sin	1	bd	1.31087	6.93232	3.34581	0.248683	0.441157	0.729546
Combe-Grenal	Rangifer tarandus	134	c14	B	Post-Quina	lm	sin	1	bd	1.47081	6.19049	1.36097	0.377935	0.472146	0.651378
Combe-Grenal	Rangifer tarandus	135	c14	B	Post-Quina	lm3	sin	1	bd	2.8262	3.46615	2.47904	0.272989	0.514643	0.54948
Combe-Grenal	Rangifer tarandus	136	c14	B	Post-Quina	lm1	sin	1	bd	2.45029	3.59586	1.0084	0.265491	0.436301	0.56852
Combe-Grenal	Rangifer tarandus	137	c14	B	Post-Quina	lm	sin	1	bd	2.50719	1.39695	0.74716	0.441079	0.529319	0.707276
Combe-Grenal	Rangifer tarandus	138	c14	B	Post-Quina	lm	sin	1	bd	2.3666	3.48892	1.36097	0.258639	0.440318	0.501068
Combe-Grenal	Rangifer tarandus	139	c14	B	Post-Quina	lm	dex			2.89086	3.5136	1.36097	0.230944	0.31895	0.351268
Combe-Grenal	Rangifer tarandus	140	c14	B	Post-Quina	lm				1.04651	3.02649	1.36097	0.33618	0.689167	0.781214
Combe-Grenal	Rangifer tarandus	141	c14	B	Post-Quina	lm	dex	1	bd	0.813554	4.10393	7.60016	0.315752	0.451038	0.580441
Combe-Grenal	Rangifer tarandus	142	c14	B	Post-Quina	lm3	dex	1	bd	2.14938	3.74618	1.36097	0.317445	0.568556	0.635724
Combe-Grenal	Rangifer tarandus	143	c14	B	Post-Quina	lm3	dex	1	bd	1.45384	2.11088	1.0084	0.3535	0.46368	0.786504
Combe-Grenal	Rangifer tarandus	144	c14	B	Post-Quina	lm3	dex	1	bd	2.52553	2.03234	1.83682	0.414217	0.420647	0.479594
Combe-Grenal	Rangifer tarandus	145	c14	B	Post-Quina	lm3	dex	1	bd	1.83331	4.79055	3.34581	0.173375	0.299073	0.395508
Combe-Grenal	Rangifer tarandus	146	c14	B	Post-Quina	lm2	dex	1	bd	1.25189	4.79059	1.83682	0.257564	0.447504	0.567525
Combe-Grenal	Rangifer tarandus	147	c14	B	Post-Quina	lm2	dex	1	bd	2.77062	4.294	1.36097	0.40797	0.528559	0.652613
Combe-Grenal	Rangifer tarandus	148	c14	B	Post-Quina	lm2	dex	1	bd	3.35393	2.7771	6.09449	0.570394	0.603315	0.717117
Combe-Grenal	Rangifer tarandus	149	c14	B	Post-Quina	lm	dex	1	bd	2.01272	4.80064	1.36097	0.290412	0.392287	0.512174
Combe-Grenal	Rangifer tarandus	150	c14	B	Post-Quina	lm	dex	1	bd	3.79235	0.873964	0.5536	0.284404	0.439166	0.520061
Combe-Grenal	Rangifer tarandus	151	c14	B	Post-Quina	lm	dex	1	bd	1.81155	7.76504	2.47904	0.236622	0.413848	0.523751
Combe-Grenal	Rangifer tarandus	152	c14	B	Post-Quina	lm2	dex	1	bd	1.19092	2.43628	1.0084	0.340386	0.528687	0.581331
Combe-Grenal	Rangifer tarandus	128	c15	B	Post-Quina	lm	sin	1	bd	3.30321	3.09224	49.7119	0.28347	0.55686	0.725816
Combe-Grenal	Rangifer tarandus	129	c15	B	Post-Quina	lm				1.8089	3.78979	1.83682	0.121285	0.378541	0.397642
Combe-Grenal	Rangifer tarandus	130	c15	B	Post-Quina	lm				1.11773	5.00265	2.47904	0.213955	0.388484	0.495513
Combe-Grenal	Rangifer tarandus	131	c15	B	Post-Quina	lm1	dex	1	bd	3.22643	3.633	0.74716	0.305393	0.391111	0.640638
Combe-Grenal	Rangifer tarandus	111	c17	D	Quina	lm	sin	1	bd	1.47759	4.15171	1.36097	0.398166	0.591569	0.648118
Combe-Grenal	Rangifer tarandus	112	c17	D	Quina	lm	sin	1	bd	1.30157	4.25096	6.09449	0.195171	0.314369	0.45299
Combe-Grenal	Rangifer tarandus	114	c17	D	Quina	lm3	sin	1	bd	1.98219	3.48603	1.36097	0.170818	0.425875	0.568088
Combe-Grenal	Rangifer tarandus	122	c18	D	Quina	lm	sin	1	bd	1.46346	2.91573	1.83682	0.355992	0.536681	0.561699
Combe-Grenal	Rangifer tarandus	123	c18	D	Quina	lm3	dex	2	bd	2.19797	2.60097	0.74716	0.340505	0.528717	0.624581
Combe-Grenal	Rangifer tarandus	86	c19	D	Quina	lm	sin	1	bd	7.11482	2.2824	1.36097	0.253191	0.326695	0.442188
Combe-Grenal	Rangifer tarandus	87	c19	D	Quina	lm3	dex	1	bd	2.44227	2.36462	1.36097	0.434561	0.607269	0.812435
Combe-Grenal	Rangifer tarandus	88	c19	D	Quina	lm	sin	1	bd	3.98398	0.443328	1.83682	0.117112	0.387033	0.710318
Combe-Grenal	Rangifer tarandus	89	c19	D	Quina	lm	sin	1	bd	2.64224	2.42112	1.36097	0.171527	0.31809	0.414896
Combe-Grenal	Rangifer tarandus	100	c20	E	Quina	lm2	dex	1	bd	1.38826	4.77089	1.0084	0.350298	0.475662	0.573969
Combe-Grenal	Rangifer tarandus	101	c20	E	Quina	lm2	dex	2	bd	2.11348	2.75765	1.83682	0.306516	0.582816	0.720605
Combe-Grenal	Rangifer tarandus	92	c20	E	Quina	lm	sin	1	bd	3.46887	3.18054	1.36097	0.545346	0.661181	0.629135
Combe-Grenal	Rangifer tarandus	93	c20	E	Quina	lm	sin	1	bd	1.28663	6.93183	3.34581	0.331343	0.406088	0.630674
Combe-Grenal	Rangifer tarandus	94	c20	E	Quina	lm	sin	1	bd	3.21898	2.90185	1.36097	0.408735	0.618474	0.937919
Combe-Grenal	Rangifer tarandus	95	c20	E	Quina	lm	sin	1	bd	1.67256	2.45634	1.36097	0.490472	0.507775	0.634638
Combe-Grenal	Rangifer tarandus	96	c20	E	Quina	lm2	dex	1	bd	2.5442	5.31102	0.5536	0.482316	0.517444	0.636477
Combe-Grenal	Rangifer tarandus	97	c20	E	Quina	lm3	dex	1	bd	2.69125	3.20505	14.9827	0.235964	0.70417	0.92611
Combe-Grenal	Rangifer tarandus	99	c20	E	Quina	lm3	dex	1	bd	3.4873	2.89678	1.36097	0.767164	0.795854	0.930885
Combe-Grenal	Rangifer tarandus	59	c21	F	Quina	lm	sin	1	bd	0.154591	2.73348	49.7119	0.376829	0.597293	1.00609
Combe-Grenal	Rangifer tarandus	60	c21	F	Quina	lm	sin	1	bd	1.55221	5.83508	0.5536	0.371321	0.526916	0.709638
Combe-Grenal	Rangifer tarandus	61	c21	F	Quina	lm	sin	1	bd	0.886172	5.4808	1.83682	0.450029	0.645525	0.808099
Combe-Grenal	Rangifer tarandus	62	c21	F	Quina	lm3	sin	1	bd	2.02866	2.57072	1.0084	0.307512	0.436475	0.528176
Combe-Grenal	Rangifer tarandus	63	c21	F	Quina	lm2	sin	1	bd	1.07506	6.64455	1.83682	0.185104	0.310807	0.409828
Combe-Grenal	Rangifer tarandus	64	c21	F	Quina	lm	dex	1	bd	1.50589	3.34761	1.0084	0.334802	0.847699	0.869758
Combe-Grenal	Rangifer tarandus	65	c21	F	Quina	lm2	dex	1	bd	0.920209	8.25866	2.47904	0.201869	0.325825	0.561598
Combe-Grenal	Rangifer tarandus	66	c21	F	Quina	lm2	dex	1	bd	1.27457	2.73622	1.0084	0.811305	0.766808	0.839342
Combe-Grenal	Rangifer tarandus	67	c21	F	Quina	lm	sin	1	bd	1.08384	5.17303	1.36097	0.143481	0.257189	0.303939
Combe-Grenal	Rangifer tarandus	68	c21	F	Quina	lm	sin	1	bd	0.894723	7.1487	1.83682	0.20682	0.267691	0.367744
Combe-Grenal	Rangifer tarandus	69	c21	F	Quina	lm	dex	1	bd	1.45364	4.96811	1.83682	0.240107	0.536405	0.584199
Combe-Grenal	Rangifer tarandus	70	c21	F	Quina	lm	dex	1	bd	0.92666	2.9071	1.83682	0.404994	0.410083	0.512155
Combe-Grenal	Rangifer tarandus	71	c21	F	Quina	lm	sin	1	bd	1.42072	3.57009	90.5515	0.358783	0.49435	0.677185
Combe-Grenal	Rangifer tarandus	72	c21	F	Quina	lm2	dex	1	bd	1.18764	7.1056	3.34581	0.226263	0.631482	0.743476
Combe-Grenal	Rangifer tarandus	73	c21	F	Quina	lm2	sin	1	bd	1.13501	4.83226	1.36097	0.230198	0.371299	0.577078
Combe-Grenal	Rangifer tarandus	1021	c22	F	Quina	lm2	sin	1	bd	0.712041	6.00717	0.74716	0.460861	1.05185	1.26817
Combe-Grenal	Rangifer tarandus	1022	c22	F	Quina	lm2	sin	1	bd	2.58542	4.44098	3.34581	0.750481	0.741006	0.874037
Combe-Grenal	Rangifer tarandus	392	c22	F	Quina	lm2	sin	1	bd	3.92593	2.84701	1.0084	0.502131	0.489411	0.631486
Combe-Grenal	Rangifer tarandus	394	c22	F	Quina	lm	sin	1	bd	1.86904	6.41904	0.74716	0.512994	0.749558	0.90693
Combe-Grenal	Rangifer tarandus	395	c22	F	Quina	lm2	dex	1	bd	1.92661	4.8901	1.36097	0.272956	0.453424	0.50968
Combe-Grenal	Rangifer tarandus	396	c22	F	Quina	lm2	dex	1	bd	1.90686	0.666025	1.0084	0.241381	0.362226	0.536909
Combe-Grenal	Rangifer tarandus	401	c22	F	Quina	lm3	sin	1	bd	2.50823	3.3608	3.34581	0.362643	0.416846	0.541342
Combe-Grenal	Rangifer tarandus	402	c22	F	Quina	lm3	sin	1	bd	2.43236	2.0929	1.36097	0.390307	0.540641	0.85479
Combe-Grenal	Rangifer tarandus	404	c22	F	Quina	lm3	sin	1	bd	3.13077	4.13371	1.83682	0.160584	0.417785	0.513201
Combe-Grenal	Rangifer tarandus	405	c22	F	Quina	lm2	sin	1	bd	1.32398	7.58813	1.83682	0.216938	0.306487	0.374218
Combe-Grenal	Rangifer tarandus	406	c22	F	Quina	lm3	sin	1	bd	3.95958	2.03931	1.36097	0.480053	0.548115	0.710101
Combe-Grenal	Rangifer tarandus	407	c22	F	Quina	lm3	sin	1	bd	2.00054	5.44056	1.36097	0.325651	0.401855	0.431286
Combe-Grenal	Rangifer tarandus	408	c22	F	Quina	lm3	sin	1	bd	5.40093	4.18601	0.74716	0.524585	0.534658	0.769685
Combe-Grenal	Rangifer tarandus	409	c22	F	Quina	lm3	sin	1	bd	2.05843	4.00118	1.36097	0.426603	0.49359	0.64659
Combe-Grenal	Rangifer tarandus	410	c22	F	Quina	lm3	sin	1	bd	0.793995	7.85818	3.34581	0.52078	0.570937	0.791878
Combe-Grenal	Rangifer tarandus	411	c22	F	Quina	lm2	sin	1	bd	4.91702	3.24917	3.34581	0.287769	0.470459	0.525839
Combe-Grenal	Rangifer tarandus	412	c22	F	Quina	lm3	sin	2	bd	1.20243	2.06488	1.83682	0.624001	0.804055	0.895578
Combe-Grenal	Rangifer tarandus	414	c22	F	Quina	lm3	sin	1	bd	2.32978	5.55563	1.36097	0.37428	0.525647	0.607515
Combe-Grenal	Rangifer tarandus	415	c22	F	Quina	lm3	sin	2	bd	2.66508	3.2358	0.74716	0.409715	0.516824	0.619642
Combe-Grenal	Rangifer tarandus	416	c22	F	Quina	lm3	sin	1	bd	2.09848	5.10625	1.36097	0.346169	0.391804	0.500484
Combe-Grenal	Rangifer tarandus	417	c22	F	Quina	lm3	sin	1	bd	2.41707	3.27564	6.09449	0.284755	0.383041	0.522136
Combe-Grenal	Rangifer tarandus	419	c22	F	Quina	lm3	sin	1	bd	1.03626	7.00376	6.09449	0.191309	0.295596	0.421734
Combe-Grenal	Rangifer tarandus	420	c22	F	Quina	lm3	sin	2	bd	2.74568	3.10803	1.83682	0.264989	0.513537	0.620981
Combe-Grenal	Rangifer tarandus	421	c22	F	Quina	lm	dex	1	bd	2.16203	3.91267	1.83682	0.272676	0.352481	0.45363
Combe-Grenal	Rangifer tarandus	423	c22	F	Quina	lm3	sin	1	bd	1.3794	3.45019	3.34581	0.379764	0.521632	0.595663
Combe-Grenal	Rangifer tarandus	424	c22	F	Quina	lm3	sin	1	bd	2.36799	3.61161	1.36097	0.260227	0.547323	0.761794
Combe-Grenal	Rangifer tarandus	425	c22	F	Quina	lm3	sin	1	bd	4.4918	6.60088	222.612	0.987066	2.07406	1.31424
Combe-Grenal	Rangifer tarandus	1023	c23	F	Quina	lm2	sin	1	bd	1.84939	1.60664	1.83682	0.38376	0.651862	0.958045
Combe-Grenal	Rangifer tarandus	1024	c23	F	Quina	lm2	sin	1	bd	1.15141	6.05716	3.34581	0.239625	0.391044	0.640308
Combe-Grenal	Rangifer tarandus	301	c23	F	Quina	lm3	dex	1	bd	3.21638	6.59965	0.74716	0.190967	0.375442	0.494078
Combe-Grenal	Rangifer tarandus	302	c23	F	Quina	lm3	dex	1	bd	2.26524	3.9914	1.36097	0.285494	0.410299	0.515988
Combe-Grenal	Rangifer tarandus	303	c23	F	Quina	lm3	dex	1	bd	2.13413	1.66374	6.09449	0.766409	0.706807	1.04617
Combe-Grenal	Rangifer tarandus	305	c23	F	Quina	lm3	dex	2	bd	3.31329	2.33367	1.36097	0.2376	0.423797	0.639047
Combe-Grenal	Rangifer tarandus	306	c23	F	Quina	lm3	dex	1	bd	1.39994	4.78282	3.34581	0.281875	0.50472	0.587097
Combe-Grenal	Rangifer tarandus	308	c23	F	Quina	lm3	dex	1	bd	3.09848	1.57061	1.83682	0.450806	0.64062	0.870653
Combe-Grenal	Rangifer tarandus	309	c23	F	Quina	lm3	dex	1	bd	3.44638	4.0996	0.74716	0.500833	0.789857	0.756941
Combe-Grenal	Rangifer tarandus	310	c23	F	Quina	lm3	dex	1	bd	2.0506	2.28389	3.34581	0.283361	0.359842	0.471768
Combe-Grenal	Rangifer tarandus	311	c23	F	Quina	lm3	dex	1	bd	3.38627	5.36106	1.36097	0.63788	0.766345	0.952669
Combe-Grenal	Rangifer tarandus	312	c23	F	Quina	lm3	dex	1	bd	0.857205	7.36303	1.0084	0.300099	0.43945	0.591583
Combe-Grenal	Rangifer tarandus	314	c23	F	Quina	lm2	dex	1	bd	0.516826	8.83028	1.83682	0.376045	0.486625	0.545835
Combe-Grenal	Rangifer tarandus	315	c23	F	Quina	lm3	dex	1	bd	2.32505	3.32394	3.34581	0.250601	0.432562	0.598403
Combe-Grenal	Rangifer tarandus	316	c23	F	Quina	lm2	dex	1	bd	1.00136	6.16937	1.83682	0.274013	0.46788	0.584287
Combe-Grenal	Rangifer tarandus	317	c23	F	Quina	lm3	dex	1	bd	0.938451	4.7511	1.0084	0.441866	0.517729	0.76307
Combe-Grenal	Rangifer tarandus	318	c23	F	Quina	lm2	dex	1	bd	0.925162	5.49467	3.34581	0.175069	0.377916	0.552891
Combe-Grenal	Rangifer tarandus	319	c23	F	Quina	lm2	dex	1	bd	2.62153	2.44466	1.0084	0.508676	0.523265	0.625572
Combe-Grenal	Rangifer tarandus	463	c24	F	Quina	lm2	sin	1	bd	2.81059	6.57224	0.74716	0.290348	0.408781	0.480644
Combe-Grenal	Rangifer tarandus	465	c24	F	Quina	lm1	sin	1	bd	2.27882	5.29083	0.410184	0.381701	0.709258	0.828563
Combe-Grenal	Rangifer tarandus	467	c24	F	Quina	lm2	sin	1	bd	1.39662	5.41437	0.74716	0.471974	0.516761	0.727313
Combe-Grenal	Rangifer tarandus	468	c24	F	Quina	lm3	sin	2	bd	2.09032	3.13883	1.83682	0.326373	0.390191	0.595666
Combe-Grenal	Rangifer tarandus	469	c24	F	Quina	lm3	sin	1	bd	2.33908	3.93959	1.36097	0.268746	0.416441	0.530006
Combe-Grenal	Rangifer tarandus	444	c25	F	Quina	lm1	sin	1	bd	2.22013	2.55886	1.0084	0.243654	0.495958	0.717485
Combe-Grenal	Rangifer tarandus	446	c25	F	Quina	lm2	sin	1	bd	1.36165	6.07614	1.36097	0.945936	0.973575	1.24261
Combe-Grenal	Rangifer tarandus	447	c25	F	Quina	lm3	dex	1	bd	1.97411	4.33755	0.5536	0.531597	0.531104	0.627108
Combe-Grenal	Rangifer tarandus	449	c25	F	Quina	lm3	sin	1	bd	1.4151	4.99257	0.410184	0.0801725	0.260718	0.32581
Combe-Grenal	Rangifer tarandus	451	c25	F	Quina	lm3	sin	1	bd	2.53589	1.9608	3.34581	0.805297	1.03092	1.50281
Combe-Grenal	Rangifer tarandus	452	c25	F	Quina	lm3	sin	1	bd	2.4422	3.61934	3.34581	0.482124	0.583021	0.757714
Combe-Grenal	Rangifer tarandus	453	c26	F	Quina	lm3	sin	1	bd	1.25015	4.11383	1.36097	0.305732	0.385236	0.527353
Combe-Grenal	Rangifer tarandus	454	c26	F	Quina	lm	sin	1	bd	1.04982	6.31468	1.83682	0.302181	0.549615	0.558766
Combe-Grenal	Rangifer tarandus	455	c26	F	Quina	lm3	sin	1	bd	1.74604	2.86483	49.7119	0.414714	0.988793	1.9167
Combe-Grenal	Rangifer tarandus	457	c26	F	Quina	lm1	sin	1	bd	0.817922	6.18484	1.83682	0.317874	0.47467	0.704851
Combe-Grenal	Rangifer tarandus	459	c26	F	Quina	lm2	dex	1	bd	1.44749	1.19915	1.83682	0.231987	0.401912	0.492886
Combe-Grenal	Rangifer tarandus	1018	c27	G	Ante-Quina	lm2	sin	1	bd	1.7632	2.42432	1.36097	0.346982	0.620923	0.690659
Combe-Grenal	Rangifer tarandus	1019	c27	G	Ante-Quina	lm2	dex	2	bd	3.46111	4.3434	1.0084	0.305849	0.423279	0.520271
Combe-Grenal	Rangifer tarandus	1020	c27	G	Ante-Quina	lm3	sin	1	bd	1.45823	6.31002	1.83682	0.243441	0.358737	0.402335
Combe-Grenal	Rangifer tarandus	357	c27	G	Ante-Quina	lm2	dex	1	bd	0.963125	8.39955	0.74716	0.763901	0.851178	1.03568
Combe-Grenal	Rangifer tarandus	358	c27	G	Ante-Quina	lm1	dex	1	bd	1.05591	5.48749	1.83682	0.20676	0.362958	0.42788
Combe-Grenal	Rangifer tarandus	359	c27	G	Ante-Quina	lm1	dex	1	bd	2.53826	3.36675	1.36097	0.305675	0.532563	0.541809
Combe-Grenal	Rangifer tarandus	360	c27	G	Ante-Quina	lm3	dex	1	bd	1.87307	4.19043	3.34581	0.26271	0.38815	0.519337
Combe-Grenal	Rangifer tarandus	361	c27	G	Ante-Quina	lm2	dex	1	bd	0.590894	7.30208	4.51564	0.397479	0.621124	0.718841
Combe-Grenal	Rangifer tarandus	363	c27	G	Ante-Quina	lm	dex	2	bd	0.849276	2.79023	1.0084	0.39681	0.519992	0.612719
Combe-Grenal	Rangifer tarandus	364	c27	G	Ante-Quina	lm3	dex	2	bd	2.64976	2.6405	1.83682	0.485317	0.640422	0.863604
Combe-Grenal	Rangifer tarandus	365	c27	G	Ante-Quina	lm2	dex	1	bd	2.25405	5.76175	1.36097	0.315451	0.491371	0.523638
Combe-Grenal	Rangifer tarandus	367	c27	G	Ante-Quina	lm3	dex	2	bd	1.91665	2.80779	0.74716	0.661662	1.00008	1.21572
Combe-Grenal	Rangifer tarandus	369	c27	G	Ante-Quina	lm	dex	2	bd	1.22074	5.92384	3.34581	0.229512	0.321365	0.409599
Combe-Grenal	Rangifer tarandus	370	c27	G	Ante-Quina	lm	dex	1	bd	1.06194	3.86374	1.83682	0.37347	0.421151	0.49643
Combe-Grenal	Rangifer tarandus	371	c27	G	Ante-Quina	lm2	sin	1	bd	1.98078	4.57684	49.7119	0.240998	0.370822	0.518922
Combe-Grenal	Rangifer tarandus	372	c27	G	Ante-Quina	lm	dex	1	bd	0.770034	3.43917	1.36097	0.664011	0.703026	0.862997
Combe-Grenal	Rangifer tarandus	328	c28	G	Ante-Quina	lm2	sin	1	bd	2.48073	1.97925	1.36097	0.800657	1.02803	1.43051
Combe-Grenal	Rangifer tarandus	329	c28	G	Ante-Quina	lm2	sin	1	bd	1.71377	5.23579	8.22535	0.300722	0.537608	0.709812
Combe-Grenal	Rangifer tarandus	330	c28	G	Ante-Quina	lm2	sin	1	bd	2.29581	3.79847	1.36097	0.152516	0.399823	0.447585
Combe-Grenal	Rangifer tarandus	332	c28	G	Ante-Quina	lm2	sin	1	bd	1.52	5.8976	0.74716	0.190347	0.425657	0.509122
Combe-Grenal	Rangifer tarandus	333	c28	G	Ante-Quina	lm2	sin	1	bd	1.46736	4.97091	1.0084	0.292194	0.467584	0.565699
Combe-Grenal	Rangifer tarandus	334	c28	G	Ante-Quina	lm2	sin	1	bd	2.70231	1.74654	1.83682	0.190563	0.369303	0.603153
Combe-Grenal	Rangifer tarandus	336	c28	G	Ante-Quina	lm2	sin	1	bd	0.683528	7.08885	1.0084	0.379982	0.48256	0.63293
Combe-Grenal	Rangifer tarandus	337	c28	G	Ante-Quina	lm3	sin	1	bd	4.18274	5.29192	67.0931	0.358175	0.743421	1.16811
Combe-Grenal	Rangifer tarandus	338	c28	G	Ante-Quina	lm3	sin	1	bd	2.32474	2.52421	1.83682	1.05467	2.10393	2.43517
Combe-Grenal	Rangifer tarandus	576	c29	G	Ante-Quina	lm2	dex	1	bd	2.62191	5.35471	1.36097	0.609523	0.881139	1.10041
Combe-Grenal	Rangifer tarandus	577	c29	G	Ante-Quina	lm	dex	1	bd	2.20571	6.77214	1.36097	0.407477	0.399537	0.482556
Combe-Grenal	Rangifer tarandus	578	c29	G	Ante-Quina	lm2	dex	1	bd	0.877904	6.96518	1.83682	0.297058	0.383041	0.494585
Combe-Grenal	Rangifer tarandus	579	c29	G	Ante-Quina	lm	dex	1	bd	1.06937	5.46091	1.36097	0.588704	0.833518	0.869957
Combe-Grenal	Rangifer tarandus	580	c29	G	Ante-Quina	lm3	dex	1	bd	1.87919	3.15158	3.34581	0.390497	0.429991	0.60077
Combe-Grenal	Rangifer tarandus	584	c29	G	Ante-Quina	lm2	dex	1	bd	1.44487	3.78861	3.34581	0.459794	0.543994	0.646398
Combe-Grenal	Rangifer tarandus	586	c30	G	Ante-Quina	lm1	dex	1	bd	3.94687	1.89715	6.09449	0.245722	0.443858	0.49874
Combe-Grenal	Rangifer tarandus	587	c30	G	Ante-Quina	lm	sin	1	bd	2.02026	5.09704	1.83682	0.453348	0.553983	0.690729
Combe-Grenal	Rangifer tarandus	589	c30	G	Ante-Quina	lm	dex	1	bd	1.90983	7.05286	4.51564	0.253332	0.471489	0.612358
Combe-Grenal	Rangifer tarandus	590	c30	G	Ante-Quina	lm3	sin	1	bd	1.02508	7.18903	4.51564	0.216937	0.332675	0.47387
Combe-Grenal	Rangifer tarandus	591	c30	G	Ante-Quina	lm3	sin	1	bd	0.961232	7.29746	2.47904	0.31401	0.44373	0.48979
Combe-Grenal	Rangifer tarandus	559	c31	G	Ante-Quina	lm2	dex	1	bd	1.04297	5.08777	1.83682	0.229078	0.342842	0.381883
Combe-Grenal	Rangifer tarandus	560	c31	G	Ante-Quina	lm2	dex	1	bd	2.20531	3.70633	2.47904	0.334308	0.587206	0.762354
Combe-Grenal	Rangifer tarandus	561	c31	G	Ante-Quina	lm2	sin	1	bd	1.40986	5.87841	27.2914	0.382574	0.493361	0.628395
Combe-Grenal	Rangifer tarandus	562	c31	G	Ante-Quina	lm	sin	1	bd	2.06948	5.76572	1.36097	0.287376	0.45096	0.498022
Combe-Grenal	Rangifer tarandus	563	c31	G	Ante-Quina	lm3	sin	1	bd	2.31571	6.8826	1.0084	0.112149	0.301875	0.405789
Combe-Grenal	Rangifer tarandus	326	c32	G	Ante-Quina	lm2	sin	1	bd	2.08027	3.89413	1.36097	0.363943	0.58575	0.712111
Combe-Grenal	Rangifer tarandus	327	c32	G	Ante-Quina	lm3	sin	1	bd	1.74091	5.89348	1.36097	0.326287	0.407264	0.541952
Combe-Grenal	Rangifer tarandus	539	c33	H	Ante-Quina	lm	sin	1	bd	1.31144	7.33135	1.36097	0.217638	0.414888	0.524764
Combe-Grenal	Rangifer tarandus	541	c33	H	Ante-Quina	lm2	dex	1	bd	1.17491	5.60346	0.74716	0.136619	0.328621	0.497098
Combe-Grenal	Rangifer tarandus	542	c33	H	Ante-Quina	lm1	sin	1	bd	1.17278	4.92348	1.83682	0.488388	0.749994	0.890369
Combe-Grenal	Rangifer tarandus	543	c33	H	Ante-Quina	lm1	sin	1	bd	2.71711	4.13228	2.47904	0.428853	0.927132	1.23464
Combe-Grenal	Rangifer tarandus	544	c33	H	Ante-Quina	lm2	dex	2	bd	1.41065	7.38594	0.74716	0.434233	0.550087	0.656037
Combe-Grenal	Rangifer tarandus	538	c34	I	Ante-Quina	lm1	sin	1	bd	1.65139	4.06984	1.0084	0.366841	0.469625	0.496076
Combe-Grenal	Rangifer tarandus	1026	c35	I	Ante-Quina	lm2	sin	1	bd	1.72176	6.06119	1.83682	0.16805	0.334526	0.510018
Combe-Grenal	Rangifer tarandus	532	c35	I	Ante-Quina	lm1	sin	1	bd	3.77609	1.6578	6.09449	0.350169	0.9096	1.19961
Combe-Grenal	Rangifer tarandus	533	c35	I	Ante-Quina	lm2	sin	1	bd	1.49583	5.178	1.0084	0.349546	0.502446	0.566011
Combe-Grenal	Rangifer tarandus	535	c35	I	Ante-Quina	lm2	dex	1	bd	2.93566	4.43169	1.83682	0.270351	0.528441	0.609617
Combe-Grenal	Rangifer tarandus	536	c35	I	Ante-Quina	lm2	dex	1	bd	1.24432	6.46357	3.34581	0.201345	0.294291	0.440688
Combe-Grenal	Rangifer tarandus	1027	c36	I	Ante-Quina	lm2	dex	2	bm	0.895199	7.33657	3.34581	0.121967	0.380225	0.359742
Combe-Grenal	Rangifer tarandus	1028	c36	I	Ante-Quina	lm2	sin	1	bm	2.02771	7.42501	1.0084	0.388488	0.468301	0.634119
Combe-Grenal	Rangifer tarandus	599	c36	I	Ante-Quina	lm2	sin	1	bd	2.27165	5.49103	1.83682	0.508816	0.581958	0.681964
